# Supplementary material for: Molecular correlates of muscle spindle and Golgi tendon organ afferents
Source: Nat Commun. 2021 Mar 1;12:1451. doi: 10.1038/s41467-021-21880-3 (PMC7977083; doi:10.1038/s41467-021-21880-3)
Supplement: Supplementary file 4 — Source Data [file 41467_2021_21880_MOESM4_ESM.xls]

## Sheet: Figure 1
Figure 1c		% tdT+ of PV+Rx3+
		segm. Level	T10	L2	L5
		DRG1*	100	83.3333	88.4615
		DRG2	100	95.7895	90.9091
		DRG3	93.0233	92.562	94.402
		DRG4	95.2381	94.7368	95.7096
		DRG5	100	100	99.4186
		DRG6	100	100	100
		* complete DRG counts

## Sheet: Figure 2
Figure 2j		% of total tdT
		section	Heg1+	Nxph1+	Pcdh8+
		1	70	76.4706	66.6667
		2	43.75	55.2632	37.5
		3	50	30	31.0345
		4	54.5455	54.5455	38.7097
		5	50	36.3636	33.3333
		6	61.9048	54.8387	57.1429
		7	63.3333	47.619	54.1667
		8	58.3333	50	50
		9	47.0588	88.2353	36.3636
		10	57.1429	70	33.3333
		11	60.8696	53.3333	46.3415
		12	51.5152	54.5455	66.6667
		13	70	47.3684	47.619
		14	60	42.8571	20
		15	100	41.6667	53.3333
		16	60	72.7273	80
		17	57.1429	53.8462	54.5455
		18	83.3333	48.3871	50
		19	100	57.6923	44.4444
		20	75	33.3333	39.3939
		21	63.6364	90.9091	69.2308
		22	80	35.7143	86.3636
		23	77.7778	58.8235	50
		24	50	100	72.7273
		25	15.3846	42.8571	30
		26	58.3333	75	46.1538
		27	66.6667	50	71.4286
		28	66.6667	75	94.1176
		29	88.8889	80	72.2222
		30		66.6667	60
		31		37.5	87.5
		32		66.6667	66.6667
		33		57.1429	71.4286
		34		45.4545	38.4615
		35		55.5556	63.6364
		36		56.25	70
		37		88.2353	62.5
		38		46.1538	50
		39		55.5556	81.8182
		40			8.33333
		41			45.4545
		42			85.7143
		43			20
		44			50
		45			71.4286
		46			50
		47			57.1429
		48			71.4286
		49			46.6667
		50			83.3333
		51			75
		52			72.2222
		53			50
		54			68.75
		55			50
		56			35.2941
		57			64.2857
		58			50
		59			57.1429
		60			25
		61			42.8571
		62			57.1429
		63			62.5
		64			76.9231
		65			44.4444
		66			55
		67			52.6316
		68			57.1429
		69			57.1429
		70			37.5
		71			46.4286
		72			50
		73			63.6364
		74			46.6667
		75			11.1111
		76			37.5
		77			40
		78			50
		79			66.6667
		80			83.3333
		81			53.3333
		82			54.1667
		83			47.0588
		84			38.0952
		85			34.7826
		86			42.4242
		87			50
		88			62.5
		89			56.25
		90			7.69231
		91			35.7143
		92			76.4706
		93			77.7778
		94			70

## Sheet: Figure 3
	% of tdT					% of tdT					% of tdT					% of tdT					% of tdT					% of tdT					% of PV
Figure 3c	section	Hpse+ L1-3	Hpse+ L4-5		Figure 3e	section	Colq+ L1-3	Colq+ L4-5		Figure 3g	section	Agpat4+ L1-3	Agpat4+ L4-5		Figure 3i	section	Itga2+ L1-3	Itga2+ L4-5		Figure 3k	section	Chad+ L1-3	Chad+ L4-5		Figure 3m	section	Cdh13+ L1-3	Cdh13+ L4-5		Figure 3o	section	Fam196a+ L1-3	fam196a+ L4-5
	1	25	20			1	40	64.7059			1	34.6154	27.2727			1	0	27.2727			1	7.69231	20			1	20	16.6667			1	9.09091	26.3158
	2	50	30			2	41.6667	38.8889			2	25	28.5714			2	0	22.2222			2	0	18.1818			2	50	17.6471			2	35.7143	55.5556
	3	25	36.3636			3	33.3333	50			3	18.75	20			3	25	9.7561			3	5	25			3	37.5	30			3	57.1429	23.0769
	4	35.2941	8.33333			4	33.3333	25			4	30.7692	35.7143			4	5.88235	0			4	10.5263	33.3333			4	0	6.66667			4	71.4286	25
	5	75	26.6667			5	18.1818	16.6667			5	28.5714	33.3333			5	14.2857	9.52381			5	14.2857	15.1515			5	0	9.09091			5	25	33.3333
	6	40	16.6667			6	50	21.4286			6	41.1765	25			6	0	0			6	23.8095	15.7895			6	68.75	52.6316			6	33.3333	43.3333
	7	25	14.2857			7	22.2222	15.3846			7	22.2222	14.2857			7	14.2857	20			7	12.5	12.5			7	55.5556	57.1429			7	26.3158	20
	8	25	25			8	66.6667	40.9091			8	0	40			8	8.33333	16.6667			8	17.8571	10.5263			8	42.1053	16.6667			8	22.2222	38.0952
	9	25	18.75			9	25	20			9	14.2857	22.2222			9	0	13.6364			9	18.75	25			9	77.7778	62.5			9	30.7692	25
	10	28.5714	31.0345			10	50	36.3636			10	22.2222	15.3846			10	0	18.1818			10	28.5714				10	72.7273	36.6667			10	37.5	28.5714
	11	30	32.2581			11	11.1111	37.5			11	0	10			11	0	5.26316			11	18.1818				11	33.3333	15.3846			11	15.7895	21.4286
	12	28.5714	25			12	40	33.3333			12	40				12	23.0769	0			12	33.3333				12	50	10.5263			12	66.6667	36.8421
	13	28.5714	50			13	44.4444	50			13	0				13	0	20			13	5.88235				13	25	23.5294			13
	14	20	29.1667			14	27.2727	50			14	20				14	18.75	9.09091			14	25				14	20				14
	15	16.6667	17.8571			15	33.3333	26.6667			15	16.6667				15	22.2222	13.1579			15	28.5714				15	53.3333				15
	16	62.5	35.7143			16	50	50			16	20				16	23.0769	4.65116			16	0				16	31.25				16
	17	27.7778	25			17					17	22.2222				17	0	14.7059			17	21.4286				17	37.5				17
	18	14.2857	19.3548			18					18	20				18	8.33333	10.5263			18	0				18	25				18
	19	25	21.0526			19					19	40				19	0	13.3333			19	0				19	50				19
	20	27.2727				20					20	37.5				20	22.2222	15			20	12.5				20	21.4286				20
	21	0				21					21	33.3333				21	6.66667	16.6667			21	7.69231				21	60				21
	22	30.7692				22					22					22	11.1111				22	23.0769				22	40				22
	23	44.4444				23					23					23	15.3846				23	50				23					23
	24	20				24					24					24	0				24					24					24
	25	11.1111				25					25					25	14.2857				25					25					25
	26	31.25				26					26					26	20				26					26					26
	27	40				27					27					27	33.3333				27					27					27
	28	30				28					28					28	33.3333				28					28					28
																29	16.6667
																30	12.5
																31	18.75
																32	8.33333
																33	15.7895
																34	0

## Sheet: Figure 4
		% of tdT+						% of tdT+						% of tdT+
Figure 4b		section	L1-3 CB2 (Calretinin)	L4-5 CB2		Figure 4d		section	L1-3 Pou4f3	L4-5 Pou4f3		Figure 4f		section	L1-3 Subst. P	L4-5 Subst. P
		1	16.6667	27.2727				1	0	30				1	39.2157	9.52381
		2	25	30.4348				2	33.3333	40				2	0	11.1111
		3	18.1818	40				3	0	25				3	33.6134	9.52381
		4	12.5	6.66667				4	33.3333	25				4	19.6078	17.3913
		5	42.8571	33.3333				5	44.4444	100				5	14.7059	11.7647
		6	0	12				6	16.6667	0				6	18.0995	0
		7	0	11.1111				7	12.5	0				7	14.7059	12.5
		8	0	26.3158				8	12.5	0				8	39.2157	9.09091
		9	0	12.5				9	0	50				9	0	5.88235
		10	16.6667	22.2222				10	10	33.3333				10	11.2045	0
		11	0	19.0476				11	0	0				11	16.8067	12.5
		12	18.1818	16.6667				12	25	28.5714				12	39.2157
		13	28.5714	14.2857				13	20	0				13	13.0719
		14	0	30				14	0	0				14	0
		15	12.5	35.7143				15	0	30				15	0
		16	16.6667	56.25				16	28.5714	0				16	29.4118
		17	12.5	29.1667				17	0	33.3333				17	0
		18	0	23.5294				18		0				18	21.3904
		19	0	20				19		35.7143				19	0
		20	10	7.14286				20		0				20	50.4202
		21	16.6667	29.4118				21		0				21	0
		22	18.1818	18.75				22		40				22	0
		23	0	26.6667				23		0				23	16.6667
		24	14.2857	11.1111				24		25				24	15.7895
		25		23.5294				25		0				25	0
		26		28.5714				26		11.1111				26	16.6667
		27		11.1111				27		20				27	9.09091
		28		33.3333				28		16.6667				28	11.1111
		29		33.3333				29		0				29	10
		30		38.4615				30		14.2857				30	15.3846
		31		0				31		75				31	0
		32		27.2727				32		50				32	0
		33		20				33		0				33	0
		34		15.3846				34		44.4444				34
		35		27.2727				35		60				35
		36		7.14286				36		0				36
		37		9.09091				37		100				37
		38		50				38		25				38
		39		35.7143				39		33.3333				39
		40		36.3636				40		25				40
								41		22.2222
								42		100
								43		16.6667
								44		100
								45		45.4545
								46		0
								47		37.5
								48		100
								49		36.3636
								50		12.5
								51		0
								52		7.69231
								53		75
								54		100
								55		25
								56		0
								57		25
								58		0
								59		0
								60		0
								61		0
								62		0
								63		33.3333
								64		28.5714
								65		33.3333
								66		0
								67		20
								68		22.2222
								69		0
								70		50
								71		14.2857
								72		0
								73		36.3636
								74		16.6667
								75		0
								76		0
								77		0
								78		30.7692

## Sheet: Figure 5
Figure 5d		% of tdT				Figure 5f		% of tdT				Figure 5h		% of tdT				Figure 5j		% of tdT				Figure 5l		% of tdT
		section	Gabra1 L1-3	Gabra1 L4-5				section	Gabra3 L1-3	Gabra3 L4-5				section	Gabra5 L1-3	Gabra5 L4-5				section	Grin3a L1-3	Grin3a L4-5				section	Npy1r L1-3	Npy1r L4-5
		1	50	50				1	31.5789	37.5				1	10.5263	18.75				1	0	17.3913				1	25	52.381
		2	22.2222	30				2	58.8235	38.4615				2	29.4118	7.69231				2	27.2727	6.25				2	66.6667	50
		3	26.3158	30.7692				3	25	20.8333				3	15	29.1667				3	14.2857	42.8571				3	58.3333	72.2222
		4	33.3333	10.5263				4	25	12.5				4	37.5	12.5				4	9.09091	5.88235				4	50	35.7143
		5	36.3636	35.2941				5	42.8571	11.1111				5	28.5714	14.8148				5	12.5	55.5556				5	78.9474	36.3636
		6	33.3333	66.6667				6	61.5385	25				6	23.0769	16.6667				6	22.2222	41.6667				6	40
		7	25	87.5				7	66.6667	100				7	0	17.1429				7	33.3333	34.7826				7	62.5
		8	25	31.0345				8	16.6667	86.3636				8	16.6667	26.6667				8	5.88235	55.2632				8	16.6667
		9	30	57.1429				9	87.5	88.8889				9	15.3846	33.3333				9	11.1111	40				9	85.7143
		10	6.66667	27.2727				10	100	92.8571				10	35.7143	28.5714				10	30					10	16.6667
		11	18.75	25				11	100	81.8182				11	26.6667					11	20					11	46.1538
		12	0	15.2174				12	62.5	88.8889				12	9.09091					12	86.6667					12	73.3333
		13	43.75	40.9091				13	78.9474	75				13	16.6667					13	78.5714					13	0
		14	12.5	25				14	86.6667	41.3793				14	15.3846					14	100					14	80
		15	35.7143	23.0769				15	93.75	57.1429				15	14.2857					15	90.9091					15	46.1538
		16	0	36.3636				16	83.3333	65.2174				16	12.5					16	82.7586					16	50
		17	30	12.5				17	100	75				17	33.3333					17	100					17	54.5455
		18	50	11.1111				18	33.3333	39.2857				18	6.25					18	75					18	63.6364
		19	46.1538					19	84.6154	68.5714				19	20					19	73.3333					19	33.3333
		20	50					20	86.6667	86.6667				20						20						20
		21	33.3333					21	100	66.6667				21						21						21
		22	50					22	80	78.5714				22						22						22
		23	100					23	100	81.8182				23						23						23
		24	76.9231					24	100	37.5				24						24						24
		25	57.1429					25	100	23.913				25						25						25
		26	70					26	90.9091	63.6364				26						26						26
		27	41.6667					27	100	45				27						27						27
		28	0					28	66.6667	34.6154				28						28						28
		29	25					29	69.2308	90.9091				29						29						29
		30	22.2222					30	50	87.5				30						30						30
		31	14.2857					31	66.6667	100				31						31						31
		32	33.3333					32	100					32						32						32
		33	0					33	33.3333					33						33						33
		34	0					34	69.2308					34						34						34
		35	14.2857					35	71.4286					35						35						35
		36	20					36	90					36						36						36
		37	0					37	75					37						37						37
								38	100
								39	72.7273
								40	100
								41	100
								42	75
								43	77.7778
								44	52.9412
								45	88.8889
								46	38.4615
								47	78.5714
								48	73.3333
								49	45.4545
								50	66.6667
								51	100
								52	85.7143
								53	87.5
								54	100
								55	0
								56	0
								57	14.2857
								58	100
								59	80
								60	55.5556
								61	90.4762
								62	70
								63	100

## Sheet: Figure 6 - raw data (recordings
		Electrophysiological recordings DRG
		Cells tdTmato positive 24 hr culture.
		Raw Data
																		Control		DTX (20nM)					Washout
																		3th AP		3th AP					3th AP
		Exp	Date	# of cell	Type	Capacitance (pF)	Area (cm2)	Input Resis (MΩ)	Vm (mV)	Corrected Vm (JP)	Reobase	Electical Threshold	Threshold corrected (JP)	SAG	Amplitude (mV)	AP width		Amplitude (mV)	AP width	Block	Rheobase	Vm Threshold	Amplitude (mV)	AP width	Rheobase	Vm Threshold
	1	1	2019-10-08	1	Single	55.2	711.72	95.6053	-52	-55	600	-24.16	-27.16	yes	72.3	0.46
	2	2	2019-10-08	2	tonic	45.5	733.32	124.663	-42	-45	300	-32	-35	yes	65	0.8
	3	3	2019-10-08	3	tonic	63	1176.66	106.704	-42	-45	400	-27.22	-30.22	yes	65.92	0.42
	4	4	2019-10-08	4	tonic	53.6	811.98	121.588	-29	-32	150	-29.8	-32.8	yes	62.29	0.73
	5	5	2019-10-22	1	Single	53	549.77	103.743	-47	-50	700	-34.24	-37.24	yes	42.87	0.71
	6	6	2019-10-22	2	Single	57	832.2	77.6058	-40	-43	700	-22.09	-25.09	yes	36.72	0.63
	7	7	2019-10-22	3	Single	49.5	813.35	72.9487	-50	-53	750	-33.23	-36.23	yes	60.97	0.46
	8	8	2019-10-22	4	Burst	87.6	1022.94	60.8446	-45	-48	800	-27.98	-30.98	yes	64.3	0.6
	9	9	2019-10-22	5	Single	36.8	1103.14	71.1977	-46	-49	650	-26.85	-29.85	yes	61.16	0.5
	10	10	2019-10-22	7	tonic	32.5	568.88	144.517	-45	-48	250	-28.19	-31.19	yes	51.93	0.5
	11	11	2019-10-23	3	Single	59.8	849.85	62.1864	-48	-51	900	-37.65	-40.65	yes	50.99	0.49
	12	12	2019-10-23	4	burst	35.5	1192.4	62.1739	-49	-52	500	-29.57	-32.57	yes	55.43	0.48
	13	13	2019-10-23	5	Single	45.7	1108.28	72.1361	-49	-52	650	-27.46	-30.46	yes	46.26	0.41
	14	14	2019-10-25	2	Tonic	52	819.86	83.2633	-35	-38	500	-34.37	-37.37	yes	64.05	0.56
	15	15	2019-10-25	3	tonic	67.1	1009.23	60.8157	-39	-42	600	-35.82	-38.82	yes	59.91	0.28
	16	16	2019-10-25	4	Single	37.3	604.27	126.509	-47	-50	800	-28.04	-31.04	yes	36.08	0.35
	17	17	2019-10-25	5	tonic	78	749.94	87.2231	-43	-46	300	-32.83	-35.83	yes	76.73	0.55
	18	18	2019-10-25	6	tonic	98.4	847.11	83.4475	-45	-48	400	-29.08	-32.08	yes	76.56	0.54
	19	19	2019-10-25	8	Single	51.3	916.52	88.9339	-48	-51	450	-31.67	-34.67	yes	47.37	0.75
	20	20	2019-10-25	11	tonic	51.3	644.2	73.3728	-48	-51	550	-37.04	-40.04	yes	69.73	0.45
	21	21	2019-10-25	12	Single	70.4	1021.74	61.5815	-45	-48	1200	-34.88	-37.88	yes	57.84	0.31
	22	22	2019-10-25	13	burst	45.2	711.38	77.3995	-46	-49	600	-31.31	-34.31	yes	62.17	0.54
	23	1	2020-07-30	2	Single	63.6	833.34	88.3164	-50	-53	950	-34	-37	yes	58.46	0.31		59.97	0.3	yes	150	-39.38	61.84	0.57
	24	2	2020-07-30	4	Single	64.5	765.68	89.1585	-48	-51	850	-27	-30	yes	37.72	0.35		41.75	0.35	yes	450	-30	49.62	0.42
	25	3	2020-07-30	5	Tonic	128	1126.72	54.9362	-40	-43	750	-29	-32	yes	54.39	0.26		54.57	0.24	No (Lower rheobase)	300	-35	61.57	0.32
	26	4	2020-07-30	6	Single	66.5	737.43	64.7718	-39	-42	1050	-23	-26	yes	42	0.37		46.36	0.36	yes	450	-34	56.54	0.5	450	-31
	27	5	2020-07-30	7	Single	57.9	707.1	67.075	-37	-40	1150	-23	-26	yes	52.5	0.3		56.17	0.31	yes	350	-33	47.57	0.71
	28	6	2020-07-30	9	Single	21.7	619.6	171.668	-49	-52	400	-30.8	-33.8	yes	53.5	0.53		52.38	0.49	yes	150	-33	44.57	1.18
	29	7	2020-07-30	11	Single	28.9	511.84	130.357	-53	-56	1150	-30	-33	yes	30	0.3		35.79	0.29	No	300	-26	41.05	0.91
	30	8	2020-07-30	12	Burst	97.1	925.41	70.1533	-42	-45	650	-32.5	-35.5	yes	35	0.61		38.83	0.45	yes	550	-36	44.7	0.41
	31	9	2020-07-30	13	Single	45.2	685.65	95.5631	-43	-46	650	-25.6	-28.6	yes	55.08	0.35		56.66	0.36	yes	350	-38	64.49	0.39	600	-35
	32	10	2020-07-30	14	Tonic	38.9	591.54	88.4703	-47	-50	550	-26	-29	yes	42	0.45		42.68	0.3	No (Lower rheobase)	250	-40	52.07	0.62
	33	11	2020-07-30	15	Single	35.7	690.14	82.6855	-47	-50	750	-27	-30	yes	60	0.35		60	0.34	yes	450	-35	56.03	0.45	600	-28
	34	12	2020-07-30	17	Burst	105	1546	102.371	-42	-45	700	-27	-30	yes	42	0.46		37.4	0.41	yes	500	-39	65.97	0.39
	35	13	2020-07-30	18	Tonic	49.5	658.77	84.1128	-32	-35	550	-32	-35	yes	47	0.42		46.84	0.37	No (Lower rheobase)	400	-35	53.67	0.45
	36	14	2020-09-17	1	Single	50.2	578.163	157.599	-44	-47	400	-36.6	-39.6	yes	45.1	0.65		48.85	0.7	yes	200	-32.5	64	1.16
	37	15	2020-09-17	2	Single	30.8	415.426	137.59	-50.4	-53.4	400	-27.31	-30.31	yes	43.85	0.63		45.07	0.59	Yes	200	-27.6	50.9	0.84
	38	16	2020-09-17	4	Single	69.7	1149.12	101.987	-42	-45	1400	-22.66	-25.66	yes	41.6	0.3		40.73	0.28	yes	300	-27.86	35.19	0.49
	39	17	2020-09-17	5	Burst	104.1	964.063	169.383	-41	-44	1000	-31.05	-34.05	yes	46.86	0.34		51.88	0.29	yes	700	-31.67	60.51	0.42	500	-28.5
	40	18	2020-09-17	6	Tonic	70	1414.85	87.9557	-44	-47	1100	-26.8	-29.8	yes	50.05	0.3		52.9	0.28	No (Lower rheobase)	400	-29.35	56.96	0.39	800	-24.5
	41	19	2020-09-17	8	Tonic	80	839.092	80.951	-38	-41	450	-29.27	-32.27	yes	40.24	0.34		40.62	0.33	yes	150	-41.5	48.4	0.48	400	-32.84
	42	20	2020-09-17	9	Burst	70	1150.49	64.3355	-40	-43	1100	-31.68	-34.68	yes	42.33	0.4		46.5	0.37	yes	250	-30	37.8	0.41	350	-32.75
	43	21	2020-09-17	10	Single	70	578.507	75.1012	-39	-42	750	-26.46	-29.46	yes	36.5	0.43		40.7	0.36	yes	400	-31.1	46.9	0.5
		Organized by type of response
																		Control		DTX (20nM)					Washout
																		3th AP		3th AP					3th AP
		Exp	Date	# of cell	Type	Capacitance (pF)	Area (cm2)	Input Resis (MΩ)	Vm (mV)	Corrected Vm (JP)	Reobase	Electical Threshold	Threshold corrected (JP)	SAG	Amplitude (mV)	AP width		Amplitude (mV)	AP width	Block	Rheobase	Vm Threshold	Amplitude (mV)	AP width	Rheobase	Vm Threshold
	1	1	2019-10-08	1	Single	55.2	711.72	95.6053	-52	-55	600	-24.16	-27.16	yes	72.3	0.46
	2	6	2019-10-22	1	Single	53	549.77	103.743	-47	-50	700	-34.24	-37.24	yes	42.87	0.71
	3	7	2019-10-22	2	Single	57	832.2	77.6058	-40	-43	700	-22.09	-25.09	yes	36.72	0.63
	4	8	2019-10-22	3	Single	49.5	813.35	72.9487	-50	-53	750	-33.23	-36.23	yes	60.97	0.46
	5	10	2019-10-22	5	Single	36.8	1103.14	71.1977	-46	-49	650	-26.85	-29.85	yes	61.16	0.5
	6	12	2019-10-23	3	Single	59.8	849.85	62.1864	-48	-51	900	-37.65	-40.65	yes	50.99	0.49
	7	14	2019-10-23	5	Single	45.7	1108.28	72.1361	-49	-52	650	-27.46	-30.46	yes	46.26	0.41
	8	18	2019-10-25	4	Single	37.3	604.27	126.509	-47	-50	800	-28.04	-31.04	yes	36.08	0.35
	9	22	2019-10-25	8	Single	51.3	916.52	88.9339	-48	-51	450	-31.67	-34.67	yes	47.37	0.75
	10	25	2019-10-25	12	Single	70.4	1021.74	61.5815	-45	-48	1200	-34.88	-37.88	yes	57.84	0.31
DTX exp (20 nM)	11	1	2020-07-30	2	Single	63.6	833.34	88.3164	-50	-53	950	-34	-37	yes	58.46	0.31		59.97	0.3	yes	150	-39.38	61.84	0.57
	12	2	2020-07-30	4	Single	64.5	765.68	89.1585	-48	-51	850	-27	-30	yes	37.72	0.35		41.75	0.35	yes	450	-30	49.62	0.42
	13	3	2020-07-30	6	Single	66.5	737.43	64.7718	-39	-42	1050	-23	-26	yes	42	0.37		46.36	0.36	yes	450	-34	56.54	0.5	450	-31
	14	4	2020-07-30	7	Single	57.9	707.1	67.075	-37	-40	1150	-23	-26	yes	52.5	0.3		56.17	0.31	yes	350	-33	47.57	0.71
	15	5	2020-07-30	9	Single	21.7	619.6	171.668	-49	-52	400	-30.8	-33.8	yes	53.5	0.53		52.38	0.49	yes	150	-33	44.57	1.18
	16	6	2020-07-30	11	Single	28.9	511.84	130.357	-53	-56	1150	-30	-33	yes	30	0.3		35.79	0.29	No	300	-26	41.05	0.91
	17	7	2020-07-30	13	Single	45.2	685.65	95.5631	-43	-46	650	-25.6	-28.6	yes	55.08	0.35		56.66	0.36	yes	350	-38	64.49	0.39	600	-35
	18	8	2020-07-30	15	Single	35.7	690.14	82.6855	-47	-50	750	-27	-30	yes	60	0.35		60	0.34	yes	450	-35	56.03	0.45	600	-28
	19	14	2020-09-17	1	Single	50.2	578.163	157.599	-44	-47	400	-36.6	-39.6	yes	45.1	0.65		48.85	0.7	yes	200	-32.5	64	1.16
	20	15	2020-09-17	2	Single	30.8	415.426	137.59	-50.4	-53.4	400	-27.31	-30.31	yes	43.85	0.63		45.07	0.59	Yes	200	-27.6	50.9	0.84
	21	16	2020-09-17	4	Single	69.7	1149.12	101.987	-42	-45	1400	-22.66	-25.66	yes	41.6	0.3		40.73	0.28	yes	300	-27.86	35.19	0.49
	22	21	2020-09-17	10	Single	70	578.507	75.1012	-39	-42	750	-26.46	-29.46	yes	36.5	0.43		40.7	0.36	yes	400	-31.1	46.9	0.5
				Mean		50.9409	762.856	95.1963	-46.0636	-49.0636	786.364	-28.8045	-31.8045		48.585	0.451818		48.7025	0.394167		312.5	-32.2867	51.5583	0.676667	550	-31.3333
				SDM		14.2995	201.819	31.173	4.44153	4.44153	275.673	4.72173	4.72173		10.5735	0.142783		8.24938	0.131181		115.059	4.06803	9.25168	0.282403	86.6025	3.51188
	1	9	2019-10-22	4	Burst	87.6	1022.94	60.8446	-45	-48	800	-27.98	-30.98	yes	64.3	0.6
	2	13	2019-10-23	4	burst	35.5	1192.4	62.1739	-49	-52	500	-29.57	-32.57	yes	55.43	0.48
	3	26	2019-10-25	13	burst	45.2	711.38	77.3995	-46	-49	600	-31.31	-34.31	yes	62.17	0.54
DTX exp (20 nM)	4	1	2020-07-30	12	Burst	97.1	925.41	70.1533	-42	-45	650	-32.5	-35.5	yes	35	0.61		38.83	0.45	yes	550	-36	44.7	0.41
	5	2	2020-07-30	17	Burst	105	1546	102.371	-42	-45	700	-27	-30	yes	42	0.46		37.4	0.41	yes	500	-39	65.97	0.39
	6	17	2020-09-17	5	Burst	104.1	964.063	169.383	-41	-44	1000	-31.05	-34.05	yes	46.86	0.34		51.88	0.29	yes	700	-31.67	60.51	0.42	500	-28.5
	7	20	2020-09-17	9	Burst	70	1150.49	64.3355	-40	-43	1100	-31.68	-34.68	yes	42.33	0.4		46.5	0.37	yes	250	-30	37.8	0.41	350	-32.75
				Mean		77.7857	1073.24	86.6658	-43.5714	-46.5714	764.286	-30.1557	-33.1557		49.7271	0.49		43.6525	0.38		500	-34.1675	52.245	0.4075	425	-30.625
				SDM		28.3224	261.698	39.1845	3.20713	3.20713	217.398	2.04069	2.04069		11.0999	0.100499		6.78602	0.068313		187.083	4.09539	13.1943	0.0125831	106.066	3.0052
	1	2	2019-10-08	2	tonic	45.5	733.32	124.663	-42	-45	300	-32	-35	yes	65	0.8
	2	3	2019-10-08	3	tonic	63	1176.66	106.704	-42	-45	400	-27.22	-30.22	yes	65.92	0.42
	3	4	2019-10-08	4	tonic	53.6	811.98	121.588	-29	-32	150	-29.8	-32.8	yes	62.29	0.73
	4	11	2019-10-22	7	tonic	32.5	568.88	144.517	-45	-48	250	-28.19	-31.19	yes	51.93	0.5
	5	16	2019-10-25	2	Tonic	52	819.86	83.2633	-35	-38	500	-34.37	-37.37	yes	64.05	0.56
	6	17	2019-10-25	3	tonic	67.1	1009.23	60.8157	-39	-42	600	-35.82	-38.82	yes	59.91	0.28
	7	19	2019-10-25	5	tonic	78	749.94	87.2231	-43	-46	300	-32.83	-35.83	yes	76.73	0.55
	8	20	2019-10-25	6	tonic	98.4	847.11	83.4475	-45	-48	400	-29.08	-32.08	yes	76.56	0.54
	9	24	2019-10-25	11	tonic	51.3	644.2	73.3728	-48	-51	550	-37.04	-40.04	yes	69.73	0.45
DTX exp (20 nM)	10	1	2020-07-30	5	Tonic	128	1126.72	54.9362	-40	-43	750	-29	-32	yes	54.39	0.26		54.57	0.24	No (Lower rheobase)	300	-35	61.57	0.32
	11	2	2020-07-30	14	Tonic	38.9	591.54	88.4703	-47	-50	550	-26	-29	yes	42	0.45		42.68	0.3	No (Lower rheobase)	250	-40	52.07	0.62
	12	3	2020-07-30	18	Tonic	49.5	658.77	84.1128	-32	-35	550	-32	-35	yes	47	0.42		46.84	0.37	No (Lower rheobase)	400	-35	53.67	0.45
	13	18	2020-09-17	6	Tonic	70	1414.85	87.9557	-44	-47	1100	-26.8	-29.8	yes	50.05	0.3		52.9	0.28	No (Lower rheobase)	400	-29.35	56.96	0.39	800	-24.5
	14	19	2020-09-17	8	Tonic	80	839.092	80.951	-38	-41	450	-29.27	-32.27	yes	40.24	0.34		40.62	0.33	yes	150	-41.5	48.4	0.48	400	-32.84
				Mean		64.8429	856.582	91.5729	-40.6429	-43.6429	489.286	-30.6729	-33.6729		58.9857	0.471429		47.522	0.304		300	-36.17	54.534	0.452	600	-28.67
				SDM		25.3532	244.626	24.7955	5.58304	5.58304	236.3	3.41789	3.41789		11.7511	0.15898		6.12668	0.049295		106.066	4.80437	4.99586	0.112116	282.843	5.89727

## Sheet: Figure 6 -DTX exp. freq.
	DTX Exp (20 nM)
							Control															DTX
							Number of AP at rheoabase							Frecuency response at rheobase (+) (Hz)								Number of AP at rheoabase							Frecuency response at rheobase (+) (Hz)
	Exp	Date	# of cell	File	Type	Rheobase	0	50	100	150	200	250	300	0	50	100	150	200	250	300	File	0	50	100	150	200	250	300	0	50	100	150	200	250	300
1	1	2020-07-30	2	_004	Phasic	950	1	1	1					2	2	2					_013	10	16	20	26	31	36	40	20	32	40	52	62	72	80
2	2	2020-07-30	4	_021	Phasic	850	1	1	1	1				2	2	2	2				_026	1	1	1	2	3	44	50	2	2	2	4	6	88	100
3	3	2020-07-30	6	_044	Phasic	1050	1	1	1	1	1			2	2	2	2	2			_050	1	2	3	15	18	21	24	2	4	6	30	36	42	48
4	4	2020-07-30	7	_058	Phasic	1150	1	1	1					2	2	2					_062	1	1	1	2	2	4	9	2	2	2	4	4	8	18
5	5	2020-07-30	9	_068	Phasic	400	1	1	1	1	1	1	1	2	2	2	2	2	2	2	_075	1	2	23	27	30			2	4	46	54	60
6	6	2020-07-30	11	_084	Phasic	1150	1	1	1	1				2	2	2	2				_088	1	1	1	1	1	1	1	2	2	2	2	2	2	2
7	7	2020-07-30	13	_099	Phasic	650	1	1	1	1	1	1		2	2	2	2	2	2		_106	1	1	2	30	34	38	40	2	2	4	60	68	76	80
8	8	2020-07-30	15	_115	Phasic	750	1	1	1	1	1			2	2	2	2	2			_122	1	1	2	2	38	40	42	2	2	4	4	76	80	84
9	14	2020-09-17	1	_000	Phasic	400	1	1	1	1	2	2	2	2	2	2	2	4	4	4	_005	1	27	30	16	20	12		2	54	60	32	40	24
10	15	2020-09-17	2	_007	Phasic	400	1	1	1	1	1	1	1	2	2	2	2	2	2	2	_009	1	1	2	2	2	3	3	2	2	4	4	4	6	6
11	16	2020-09-17	4	_018	Phasic	1400	1	1	1	1	1			2	2	2	2	2			_022	15	21	23	26	29	31		30	42	46	52	58	62
12	21	2020-09-17	10	_055	Phasic	750	1	1	1	1	1			2	2	2	2	2			_057	1	3	5	24	32	36	41	2	6	10	48	64	72	82
						Mean	1	1	1	1	1.125	1.25	1.33333	2	2	2	2	2.25	2.5	2.66667		2.91667	6.41667	9.41667	14.4167	20	24.1818	27.7778	5.83333	12.8333	18.8333	28.8333	40	48.3636	55.5556
						SDM	0	0	0	0	0.353553	0.5	0.57735	0	0	0	0	0.707107	1	1.1547		4.60155	9.31722	11.0491	11.9122	14.359	16.467	18.9326	9.2031	18.6344	22.0983	23.8245	28.7181	32.9341	37.8653
	Exp	Date	# of cell	File	Type	Reobase															File
	1	2020-07-30	5	_032	Tonic	750	1	6	9	29	39	43	46	2	12	18	58	78	86	92	_040	1	3	6	12	16	19	23	2	6	12	24	32	38	46
	2	2020-07-30	14	_112	Tonic	550	1	1	5	46	51	55		2	2	10	92	102	110		_113	2	11	22	27	31	37	40	4	22	44	54	62	74	80
	3	2020-07-30	18	_144	Tonic	550	1	2	3	10	16	24	27	2	4	6	20	32	48	54	_148	1	1	1	2	4	40	45	2	2	2	4	8	80	90
	18	2020-09-17	6	_033	Tonic	1100	1	1	2	2	5	74	83	2	2	4	4	10	148	166	_036	2	3	40	49	55	61	65	4	6	80	98	110	122	130
	19	2020-09-17	8	_043	Tonic	450	1	1	3	22	32	48	53	2	2	6	44	64	96		_045	1	4	13	20	25	31	36	2	8	26	40	50	62	72
						Mean	1	2.2	4.4	21.8	28.6	48.8	52.25	2	4.4	8.8	43.6	57.2	97.6	104		1.4	4.4	16.4	22	26.2	37.6	41.8	2.8	8.8	32.8	44	52.4	75.2	83.6
						SDM	0	2.16795	2.79285	17.0939	18.2839	18.1852	23.2576	0	4.3359	5.5857	34.1877	36.5677	36.3703	56.9561		0.547723	3.84708	15.3721	17.7341	19.0447	15.3558	15.3199	1.09545	7.69415	30.7441	35.4683	38.0894	30.7116	30.6398
	Exp	Date	# of cell	File	Type	Reobase															File
	1	2020-07-30	12	_095	Burst	650	1	1	1	1	2	3	3	2	2	2	2	4	6	6	_097	1	1	2	2	3	13	21	2	2	4	4	6	26	42
	2	2020-07-30	17	_133	Burst	700	1	2	2	3	4	5	6	2	4	4	6	8	10	12	_140	1	2	3	10	16	24	27	2	4	6	20	32	48	54
	17	2020-09-17	5	_026	Burst	1000	1	2	3	3				2	4	6	6				_027	1	1	4	20	41	41	46	2	2	8	40	82	82	92
	20	2020-09-17	9	_049	Burst	1100	1	1	1	2	3	3	5	2	2	2	4	6	6	10	_052	1	1	2	3	11	12	21	2	2	4	6	22	24	42
						Mean	1	1.5	1.75	2.25	3	3.66667	4.66667	2	3	3.5	4.5	6	7.33333	9.33333		1	1.25	2.75	8.75	17.75	22.5	28.75	2	2.5	5.5	17.5	35.5	45	57.5
						SDM	0	0.57735	0.957427	0.957427	1	1.1547	1.52753	0	1.1547	1.91485	1.91485	2	2.3094	3.05505		0	0.5	0.957427	8.30161	16.3987	13.4784	11.8427	0	1	1.91485	16.6032	32.7974	26.9568	23.6854

## Sheet: Figure 6 - sustained stim.
	Sustained stimulation
	Percentage of responses
	Exp	Date	# of cell	Type	Current injected (pA)	AP (#)	Current over rheobase (pA)	Time of stimulation (ms)	Frecuency (Hz)
	1	2019-10-08	1	Single	1000	1	400	2.5	0.4
	6	2019-10-22	1	Single	1200	1	500	2.5	0.4
	8	2019-10-22	3	Single	1200	1	450	2.5	0.4
	10	2019-10-22	5	Single	1000	1	350	2.5	0.4
	12	2019-10-23	3	Single	1200	1	300	2.5	0.4
	14	2019-10-23	5	Single	1000	1	350	2.5	0.4
	22	2019-10-25	8	Single	700	1	250	2.5	0.4
	25	2019-10-25	12	Single	1500	1	300	2.5	0.4
				Mean	1100	1	362.5	2.5	0.4
				SDM	232.993	0	83.4523	0	5.93439e-17
	9	2019-10-22	4	Burst	1000	10	200	2.5	4
	13	2019-10-23	4	burst	600	1	100	2.5	0.4
	26	2019-10-25	13	burst	800	8	200	2.5	3.2
				Mean	800	6.33333	166.667	2.5	2.53333
				SDM	200	4.72582	57.735	0	1.89033
	2	2019-10-08	2	tonic	800	183	500	2.5	73.2
	3	2019-10-08	3	tonic	800	219	400	2.5	87.6
	4	2019-10-08	4	tonic	400	159	250	2.5	63.6
	11	2019-10-22	7	tonic	600	159	350	2.5	63.6
	16	2019-10-25	2	Tonic	1200	108	700	2.5	43.2
	17	2019-10-25	3	tonic	800	137	200	2.5	54.8
	19	2019-10-25	5	tonic	700	23	400	2.5	9.2
	20	2019-10-25	6	tonic	800	82	400	2.5	32.8
	24	2019-10-25	11	tonic	1200	144	650	2.5	57.6
				Mean	811.111	134.889	427.778	2.5	53.9556
				SDM	257.121	57.7483	166.04	0	23.0993

## Sheet: Figure 6 - high freq. stim.
		High frecuency stimulation
						Percentage of following firings																Number of firings
						Frequencies (Hz)													Current injected	Current over rheobase		Frequencies (Hz)
			Exp	Date	Type of cell	4	8	20	40	80	100	120	140	160	200	300	400				# of cell	4	8	20	40	80	100	120	140	160	200	300	400
		1	2019-10-08	1	Single	1	1	1	1	1	0.920319	0.541528	0.467236	0.0698254	0	0.00133869	0		1000	400	1	11	21	51	101	201	231	163	164	28		1
		2	2019-10-08	2	tonic	1	1	1	1	1	0.944223	0.498339	0.418803	0.361596	0.335329	0.231593	0.163836		800	500	2	11	21	51	101	201	237	150	147	145	168	173	164
		3	2019-10-08	3	tonic	1	1	1	1	0.875622	0.613546	0.548173	0.501425	0.476309	0	0	0		800	400	3	11	21	51	101	176	154	165	176	191
		4	2019-10-08	4	tonic	1	1	1	1	0.517413	0.38247	0.345515	0.321937	0.309227	0	0	0		400	250	4	11	21	51	101	104	96	104	113	124
		5	2019-10-22	1	Single	1	1	1	1	1	1	1	0.002849	0.00249377	0	0	0		1200	500	6	11	21	51	101	201	251	301	1	1
		6	2019-10-22	3	Single	1	1	1	1	1	0.760956	0.607973	0.51567	0.394015	0.299401	0.00267738	0		1200	450	8	11	21	51	101	201	191	183	181	158	150	2
		7	2019-10-22	4	Burst	1	1	1	1	0.179104	0.0358566	0.013289	0.00569801	0	0	0	0		1000	200	9	11	21	51	101	36	9	4	2
		8	2019-10-22	5	Single	1	1	1	1	0.80597	0.840637	0.707641	0.552707	0.433915	0	0	0		1000	350	10	11	21	51	101	162	211	213	194	174
		9	2019-10-22	7	tonic	1	1	1	1	0.771144	0.545817	0.488372	0.45584	0.396509	0.00399202	0	0		600	350	11	11	21	51	101	155	137	147	160	159	2
		10	2019-10-23	3	Single	1	1	1	1	1	1	0.923588	0.928775	0.506234	0.457086	0.00133869	0		1200	300	12	11	21	51	101	201	251	278	326	203	229	1
		11	2019-10-23	4	burst	1	1	1	0.990099	1	1	0.996678	0.615385	0.381546	0	0	0		800	300	13	11	21	51	100	201	251	300	216	153
		12	2019-10-23	5	Single	1	1	1	1	0.557214	0.984064	0.737542	0.606838	0.0074813	0	0	0		900	250	14	11	21	51	101	112	247	222	213	3
		13	2019-10-25	2	Tonic	1	1	1	1	1	1	1	1	0.785536	0.61477	0	0		1200	700	16	11	21	51	101	201	251	301	351	315	308
		14	2019-10-25	3	tonic	1	1	1	1	0.502488	0.442231	0.262458	0.347578	0.269327	0	0	0		800	200	17	11	21	51	101	101	111	79	122	108
		15	2019-10-25	4	Single	1	1	1	1	1	0.984064	0.963455	0.948718	0.917706	0	0	0		1000	200	18	11	21	51	101	201	247	290	333	368
		16	2019-10-25	5	tonic	1	1	1	0.990099	1	1	0.511628	0.378917	0.274314	0	0	0		700	400	19	11	21	51	100	201	251	154	133	110
		17	2019-10-25	6	tonic	1	1	1	1	1	0.924303	0.820598	0.535613	0.503741	0.115768	0	0		800	400	20	11	21	51	101	201	232	247	188	202	58
		18	2019-10-25	8	Single	1	1	1	1	1	0.541833	0.498339	0.025641	0.00249377	0	0	0		700	250	22	11	21	51	101	201	136	150	9	1
		19	2019-10-25	11	tonic	1	1	1	1	0.58209	0.505976	0.491694	0.384615	0.246883	0.00199601	0	0		800	250	24	11	21	51	101	117	127	148	135	99	1
		20	2019-10-25	12	Single	1	1	1	1	1	1	1	0.660969	0.394015	0	0	0		1500	300	25	11	21	51	101	201	251	301	232	158
		21	2019-10-25	13	burst	1	1	1	1	1	0.948207	0.554817	0.492877	0.391521	0.0738523	0	0		800	200	26	11	21	51	101	201	238	167	173	157	37
					Mean	1	1	1	0.999057	0.847193	0.779738	0.643411	0.484195	0.339271	0.0905807	0.0112832	0.00780172
					SDM	0	0	0	0.00297814	0.23876	0.275111	0.273639	0.273311	0.242267	0.17826	0.0504839	0.035752
				Frequency		4	8	20	40	80	100	120	140	160	200	300	400
				Total number of stim		11	21	51	101	201	251	301	351	401	501	747	1001
		Organized by type of response
			Exp	Date	Type of cell	4	8	20	40	80	100	120	140	160	200	300	400
		1	2019-10-08	1	Single	1	1	1	1	1	0.920319	0.541528	0.467236	0.0698254		0.00133869
		6	2019-10-22	1	Single	1	1	1	1	1	1	1	0.002849	0.00249377
		8	2019-10-22	3	Single	1	1	1	1	1	0.760956	0.607973	0.51567	0.394015	0.299401	0.00267738
		10	2019-10-22	5	Single	1	1	1	1	0.80597	0.840637	0.707641	0.552707	0.433915
		12	2019-10-23	3	Single	1	1	1	1	1	1	0.923588	0.928775	0.506234	0.457086	0.00133869
		14	2019-10-23	5	Single	1	1	1	1	0.557214	0.984064	0.737542	0.606838	0.0074813
		18	2019-10-25	4	Single	1	1	1	1	1	0.984064	0.963455	0.948718	0.917706
		22	2019-10-25	8	Single	1	1	1	1	1	0.541833	0.498339	0.025641	0.00249377
		25	2019-10-25	12	Single	1	1	1	1	1	1	1	0.660969	0.394015
		Total	9		Mean	1	1	1	1	0.929243	0.89243	0.775563	0.523267	0.303131	0.378244	0.00178492
					SDM	0	0	0	0	0.153561	0.156194	0.201162	0.334276	0.311284	0.1115	0.000772892
		9	2019-10-22	4	Burst	1	1	1	1	0.179104	0.0358566	0.013289	0.00569801
		13	2019-10-23	4	burst	1	1	1	0.990099	1	1	0.996678	0.615385	0.381546
		26	2019-10-25	13	burst	1	1	1	1	1	0.948207	0.554817	0.492877	0.391521	0.0738523
		Total	3		Mean	1	1	1	0.9967	0.726368	0.661355	0.521595	0.37132	0.386534	0.0738523
					SDM	0	0	0	0.00571634	0.473944	0.542316	0.492535	0.322508	0.00705343
		2	2019-10-08	2	tonic	1	1	1	1	1	0.944223	0.498339	0.418803	0.361596	0.335329	0.231593	0.163836
		3	2019-10-08	3	tonic	1	1	1	1	0.875622	0.613546	0.548173	0.501425	0.476309
		4	2019-10-08	4	tonic	1	1	1	1	0.517413	0.38247	0.345515	0.321937	0.309227
		11	2019-10-22	7	tonic	1	1	1	1	0.771144	0.545817	0.488372	0.45584	0.396509	0.00399202
		16	2019-10-25	2	Tonic	1	1	1	1	1	1	1	1	0.785536	0.61477
		17	2019-10-25	3	tonic	1	1	1	1	0.502488	0.442231	0.262458	0.347578	0.269327
		19	2019-10-25	5	tonic	1	1	1	0.990099	1	1	0.511628	0.378917	0.274314
		20	2019-10-25	6	tonic	1	1	1	1	1	0.924303	0.820598	0.535613	0.503741	0.115768
		24	2019-10-25	11	tonic	1	1	1	1	0.58209	0.505976	0.491694	0.384615	0.246883	0.00199601
		Total	9		Mean	1	1	1	0.9989	0.805417	0.706507	0.551864	0.482748	0.402605	0.214371	0.231593	0.163836
					SDM	0	0	0	0.00330033	0.218558	0.256354	0.226806	0.20617	0.170002	0.261742

## Sheet: Figure 7
		% Calretinin of tdT								% Pou4f3 of tdT								% Subst. P of tdT
Figure 7h		section	p0	p6	p12	adult		Figure 7j		section	e15.5	p0	p8	adult		Figure 7l		section	p0	p6	p12	adult
		1	0	0	12.5	16.7				1	76.5	9.09	40	30				1	0	0	0	16.7
		2	0	0	36	25				2	34.5	12.5	20	40				2	0	0	16.7	15.8
		3	0	0	21.4	18.2				3	84	0	0	25				3	0	12.5	10	0
		4	0	0	30	12.5				4	84.6	14.3	0	25				4	10	0	12.5	16.7
		5	0	0	12.5	42.9				5	58.8	50	40	100				5	0	0	0	9.09
		6	0	0	37.5	0				6	89.7	9.09	25	0				6	0	7.14	16.7	11.1
		7	0	0	20	0				7	57.1	14.3	33.3	0				7	0	0	0	10
		8	0	33.3	28.6	0				8	50	22.2	100	0				8	3.13	0	7.14	15.4
		9	0	0	36.4	0				9	43.8	26.7	0	50				9	0	12.5	20	0
		10	0	10	28.6	16.7				10	65.6	11.8	0	33.3				10	0	5.88	16.7	0
		11		0	12.5	0				11	80	10	0	0				11	0	0	22.2	0
		12		0	7.69	18.2				12	70.6	20	0	28.6				12	0	11.1	12.5	9.52
		13		0	26.5	28.6				13	66.7	18.2	0	0				13	20	0	0	11.1
		14		0	25	0				14	45.5	11.1	0	0				14	0	3.85	0	9.52
		15		18.2	6.67	12.5				15	34.9	0	20	30				15	0	6.25	17.2	17.4
		16		0	35	16.7				16	41.3	0	14.3	0				16	0	0	10	11.8
		17		16.7	18.2	12.5				17	53.3	0	0	33.3				17	0	0	21.1	0
		18		11.1	16.7	0				18	43.5		25	0				18	7.69	0	13.3	12.5
		19		0	37.5	0				19	66.7		0	35.7				19	0	8.33	11.5	9.09
		20		16.7	33.3	10				20	44.7		100	0				20	0	19.4	15.8	5.88
		21		0	20	16.7				21	54.6		33.3	0				21		0	10	0
		22		10	5.56	18.2				22	65.8		0	40				22		0	8.33	12.5
		23		3.85	30	0				23			0	0				23		12.5	11.1
		24		5.88	17.6	14.3				24			20	25				24		11.8	5.88
		25		0	18.2	27.3				25			14.3	0				25		0	20
		26		0	12.5	30.4				26			50	11.1				26			16
		27			17.4	40				27			50	20				27			9.68
		28			16.7	6.67				28			14.3	16.7				28			16.7
		29			33.3	33.3				29				0				29			4.55
		30				12				30				14.3				30			14.3
		31				11.1				31				75				31
		32				26.3				32				50				32
		33				12.5				33				0				33
		34				22.2				34				44.4				34
		35				19				35				60				35
		36				16.7				36				0				36
		37				14.3				37				100				37
		38				30				38				25				38
		39				35.7				39				33.3				39
		40				56.3				40				25				40
		41				29.2				41				22.2				41
		42				23.5				42				100				42
		43				24.5				43				16.7				43
		44				20				44				100				44
		45				7.14				45				45.5				45
		46				29.4				46				0				46
		47				18.8				47				37.5				47
		48				26.7				48				100				48
		49				11.1				49				36.4				49
		50				23.5				50				12.5				50
		51				28.6				51				0				51
		52				11.1				52				7.69				52
		53				33.3				53				75				53
		54				33.3				54				100				54
		55				38.5				55				25				55
		56				0				56				0				56
		57				27.3				57				25				57
		58				20				58				0				58
		59				15.4				59				0				59
		60				27.3				60				0				60
		61				7.14				61				0				61
		62				9.09				62				0				62
		63				50				63				33.3				63
		64				35.7				64				28.6				64
		65				36.4				65				33.3				65
										66				0
										67				20
										68				22.2
										69				0
										70				50
										71				14.3
										72				0
										73				36.4
										74				16.7
										75				0
										76				0
										77				0
										78				30.8
										79				0
										80				33.3
										81				0
										82				33.3
										83				44.4
										84				16.7
										85				12.5
										86				12.5
										87				0
										88				10
										89				0
										90				25
										91				20
										92				0
										93				0
										94				28.6
										95				0

[truncated: 6 more sheets: Suppl. Fig. 1, Suppl. Fig. 2, Suppl. Fig. 4, Suppl. Fig. 5, Suppl. Fig. 6, Suppl. Fig. 12]
